# Supplementary material for: Asymmetric Sulfoxidations Catalyzed by Bacterial Flavin-Containing Monooxygenases
Source: Molecules. 2024 Jul 25;29(15):3474. doi: 10.3390/molecules29153474 (PMC11313838; doi:10.3390/molecules29153474)
Supplement: Supplementary file 1 [file molecules-29-03474-s001.zip]

Archive with 1 entries (1 files):
- molecules-3096787-supplementary.pdf
